# Supplementary material for: Ultrasonic-Assisted Extraction of Polysaccharides from Brassica rapa L. and Its Effects on Gut Microbiota in Humanized Mice
Source: Foods. 2025 Jun 5;14(11):1994. doi: 10.3390/foods14111994 (PMC12154061; doi:10.3390/foods14111994)
Supplement: Supplementary file 1 [file foods-14-01994-s001.zip]

Archive with 1 entries (1 files):
- foods-3603470-supplementary.pdf
